# Supplementary material for: Genome-wide characterization of non-reference transposable element insertion polymorphisms reveals genetic diversity in tropical and temperate maize
Source: BMC Genomics. 2017 Sep 6;18:702. doi: 10.1186/s12864-017-4103-x (PMC5588714; doi:10.1186/s12864-017-4103-x)
Supplement: Supplementary file 1 — Information of the 83 maize inbred lines. Table S2. Gene sequences harboring non-redundant transposable elements (NRTEs) in the 83 maize inbred lines. Table S3. Distribution of non-redundant transposable elements (NRTEs) in chromosomal arms and pericentromeric regions across 10 chromosomes. Table S4. Primers used for validation of non-redundant transposable elements (NRTEs). Table S5. Correlation of accumulated transposable element (TE) contents with genomic features in the reference genome. Table S6. Stress- and flowering-related genes and their adjacent non-redundant transposable elements (NRTEs). Table S7. Traits showing significant divergence and directional selection patterns in temperate and tropical maize lines. Table S8. Genome-wide association study of flowering-related traits and non-redundant transposable elements (NRTEs). (XLSX 47 kb) [file 12864_2017_4103_MOESM1_ESM.xlsx]

## Sheet: Table S1
Table S1. Information for the 83 maize inbred lines.
Sequencing number	Name	Pedigree/Sources	Origin	Adaptation	Validation lines
CNA001	Ye478	U8112/Shen5003	China	Temperate	+
CNA002	Dan598	(Dan340/Danhuang11)/(Danhuang02/Dan599)	China	Temperate	+
CNA003	Si287	444/255	China	Temperate	+
CNA007	Huangzao4	Improved from landrace Tangsipingtou	China	Temperate	+
CNA009	Han21	American hybrid P78599	China	Temperate	+
CNA011	Zheng22	(Duqing/E28)/Lujiukuan	China	Temperate
CNA016	ES40	Landrace Linshuidadudu from Sichuan	China	Subtropical	+
CNA017	17564	Unknown	China	Subtropical	+
CNA018	18-599 (red)	Unknown	China	Subtropical	+
CNA019	18-599 (white)	Unknown	China	Subtropical	+
CNA020	Nan21-3	Yugoslavia hybrid	China	Temperate	+
CNA021	81565	(Huobai/Jing03)/(S2/Heibai94)	China	Tropical/subtropical	+
CNA022	634-11511	American hybrid	China	Temperate	+
CNA023	273	American hybrid	China	Temperate
CNA024	698-1	American hybrid	China	Temperate	+
CNA025	288	American hybrid	China	Temperate	+
CNA030	20V-18	(N216/Hangnuo)/N216BC4	China	Tropical/subtropical	+
CNA031	622016-ZCN-2	(Zhongnuo No.2/H99)/H99//H99	China	Tropical/subtropical	+
CNA032	Silunuo	Landrace from Xishuangbanna	China	Tropical/subtropical
CNA033	Cixibainuo	Landrace	China	Tropical/subtropical	+
CNA035	RP125	American hybrid	China	Temperate	+
CNA039	R08	American hybrid 78641	China	Temperate	+
CNA044	SAML1001	Selected from a commercial hybrid introduced from Thailand	China	Tropical/subtropical	+
CNA045	178	Selected from an introduced hybrid	China	Temperate	+
CNA046	Jiao51	Improved from landrace	China	Tropical/subtropical	+
CNA056	Chuan 29 Female Parent	Selected from a commercialized hybrid	China	Tropical/subtropical	+
USA003	FR19	A635/W438	USA	Temperate	+
USA004	LH51	Mo17 backcross 5 recovery	USA	Temperate	+
USA005	FAPW	Developed by DeKalb-Pfizer Genetics	USA	Temperate	+
USA007	LH132	(H93/B73)/B73	USA	Temperate	+
USA009	F42	B73 mutation selection	USA	Temperate	+
USA011	AS6103	(AS10631/A632)//(B14AHt/B14AHt)	USA	Temperate	+
USA015	PHG83	PH814/PH207	USA	Temperate	+
USA018	NK764	NK235/B73	USA	Temperate	+
USA021	NS701	A632/B73Ht	USA	Temperate	+
USA026	W8304	Developed by Northrup, King & Company	USA	Temperate	+
USA028	PHN47	Pioneer Hi-Bred proprietary inbred	USA	Temperate	+
CMT001	CML84	G32C19H512-2-#1-B-####-6-B	CIMMYT	Tropical/subtropical	+
CMT002	CML85	P34C5F21-2-#1-2-2-#	CIMMYT	Tropical/subtropical	+
CMT003	CML99	P42(STE)C1F39-2-2-1-1-BB	CIMMYT	Tropical/subtropical	+
CMT004	CML330	89[SUWAN8422]/[P47S3/MP78:518]#-7-1-1-1-1-1-B-#-BB	CIMMYT	Tropical/subtropical
CMT005	CML418	G15C22H100#-2-2-6-1-2-BBBBB	CIMMYT	Tropical/subtropical	+
CMT006	H-16	Unknown	CIMMYT	Tropical/subtropical	+
CMT007	CML96	P42C4F233-1-#2-B-#*6-2-B	CIMMYT	Tropical/subtropical	+
CMT008	CML192	G34QH174-3-1-2-BB	CIMMYT	Tropical/subtropical
CMT009	CML411	P28C7-S4-#-BBBBBBBBBBB	CIMMYT	Tropical/subtropical	+
CMT010	P1	Unknown	CIMMYT	Tropical/subtropical	+
CMT011	CMT-L008	CL-04934(P49C2H12-5-4xP23C2-11-1)-2-2-2-B*10	CIMMYT	Tropical/subtropical	+
CMT012	CMT-L012	Cuba/Guad C3 F53-3-1-1-B-B-B	CIMMYT	Tropical/subtropical	+
CMT013	CML133	P44C4F182-2-1-2-2#B1#B1-2-2-8-B1-B1#B1	CIMMYT	Tropical/subtropical	+
CMT014	CML202	ZSR923S4BULK-5-1-BB	CIMMYT	Tropical/subtropical	+
CMT015	CML206	[EV7992#/EVPO44SRBC3]#BF37SR-2-3SR-2-4-3-BB	CIMMYT	Tropical/subtropical	+
CMT016	CML341	LPSEQC3-H1-2-2-2-1-1-##-BB	CIMMYT	Tropical/subtropical	+
CMT017	CML504	[COMPE2/P43SR//COMPE2]F#-20-1-1-B-1-BB-6-BB	CIMMYT	Tropical/subtropical	+
CMT018	CML505	[Ent320:92SEW2-77/[DMRESR-W]EarlySel-#I-2-4-B/CML386]-B-11-3-B-2-#-B*4	CIMMYT	Tropical/subtropical	+
CMT019	CML511	[CML389/CML176]-B-29-2-2-B*5	CIMMYT	Tropical/subtropical	+
CMT020	VL05610	[SW1SR/COMPE1-W###S2#]-19-5-1-BBB-4-BB-1-2-B*4-1-B	CIMMYT	Tropical/subtropical
CMT021	VL056883	P401c2F2-343-2-BB-1-B*4-1-B	CIMMYT	Tropical/subtropical	+
CMT023	VL057847	ZEWAc1F2-300-2-2-B-1-B*4-1-B	CIMMYT	Tropical/subtropical
CMT024	VL0512447	[(SML*SMQPM)*(MTL*SMQPM)]F1S6-1-25-BB-1-B	CIMMYT	Tropical/subtropical	+
CMT025	VL062784	CML312SRQ=[[(CLQ-RCWQ83xCML312SR)xCML312SR]xCML312SR)]-15-1-BBB	CIMMYT	Tropical/subtropical	+
CMT026	VL054178	[CML159/[CML159/[MSRXPOOL9]C1F2-205-1(OSU23i)-5-3-X-X-1-BB]F2-3sx]-8-1-1-BB-1-B	CIMMYT	Tropical/subtropical	+
CMT028	CML312SR	MAS[MSR/312]-117-2-2-1-B*4-B-B-B-B	CIMMYT	Tropical/subtropical	+
CMT029	CMT-L083	INTA-191-2-1-2-B*8-B-B-B	CIMMYT	Tropical/subtropical
CMT030	CMT-L094	P501SRc0-F2-47-3-1-1-B-B-B-B	CIMMYT	Tropical/subtropical	+
CMT032	CMT-L106	02SADVL2B-#-25-1-1-B-B-B	CIMMYT	Tropical/subtropical	+
CMT033	CMT-L107	[DTPWC8F31-4-2-1-6/CML444//ZM521B-66-4-1-1-1-BB]-3-2-1-B-B-B	CIMMYT	Tropical/subtropical	+
CMT034	CMT-L113	[CML198/LPSC3H144-1-2-2-2-2-#-BB]-1-4-1-1-4-B*4-B-B-B	CIMMYT	Tropical/subtropical	+
CMT035	CMT-L153	(CUBA/GUAD C1 F27-4-3-3-B-1-Bx[KILIMA ST94A]-30/MSV-03-2-10-B-2-B-B)-160-1-B-3-B	CIMMYT	Tropical/subtropical	+
CMT036	CMT-L189	ECA-MOROSR(BC1)F2-7-ECAVEE7/PL15QPMC7SRC1F2//POOL15QPMSR-B-4-B-B	CIMMYT	Tropical/subtropical	+
CMT037	CMT-L197	CML445/CML144//CML159//POOL15QPMSR-B-55-B-B	CIMMYT	Tropical/subtropical	+
CMT038	CMT-L217	DTPWC9-F104-5-4-1-1-B-B-B	CIMMYT	Tropical/subtropical	+
CMT039	CMT-L223	La Posta Seq C7-F86-1-1-1-1-B-B-B	CIMMYT	Tropical/subtropical	+
CMT040	CML479	(P24STE-5/24STE-17)-BBBB-###-B-3-B-1-B*4	CIMMYT	Tropical/subtropical	+
CNA004	Ji853	(Huangzao4/Zi330)/Zi330	China	Temperate	+
CNA005	LX9801	Ye502XH21	China	Temperate	+
CNA006	Qi319	American hybrid P78599	China	Temperate	+
CNA008	Tie7922	American hybrid P78599	China	Temperate	+
CNA010	Qi205	(Veiai141/Zhongxi017)/Population70	China	Temperate	+
CNA012	Zhao835	Reid	China	Temperate	+
CNA013	Ji439	Si419/(B68HT/Mo17)	China	Temperate	+
CNA014	R09	American Hybrid	China	Temperate	+
CNA015	A318	Improved Su37	China	Temperate	+

## Sheet: Table S2
Table S2. Gene sequences harboring non-redundant transposable elements (NRTEs) in the 83 maize inbred lines.
Types of NRTE	UTRs				Exons				Introns
	No. (TEM/TST)		%(TEM/TST)		No. (TEM/TST)		%(TEM/TST)		No. (TEM/TST)		%(TEM/TST)
In the whole genome
Copia superfamily	3575	7469	0.808	0.803	258	706	0.058	0.076	594	1122	0.134	0.121
Gypsy superfamily	5258	9004	0.818	0.814	352	775	0.055	0.07	815	1283	0.127	0.116
LTR-RTs	8833	16473	0.814	0.809	610	1481	0.056	0.073	1409	2405	0.13	0.118
DNA TEs	12700	15558	0.738	0.769	1393	1602	0.081	0.079	3125	3074	0.181	0.152
LTR-RTs and DNA TEs	22296	36960	0.767	0.789	2100	3644	0.072	0.078	4661	6258	0.16	0.134
In chromosomal arms
Copia superfamily	3464	7237	0.81	0.806	247	682	0.058	0.076	563	1065	0.132	0.119
Gypsy superfamily	4974	8616	0.821	0.816	326	739	0.054	0.07	755	1208	0.125	0.114
LTR-RTs	8438	15853	0.817	0.811	573	1421	0.055	0.073	1318	2273	0.128	0.116
DNA TEs	12305	15072	0.738	0.77	1352	1552	0.081	0.079	3008	2957	0.18	0.151
LTR-RTs and DNA TEs	21482	35703	0.769	0.79	2019	3519	0.072	0.078	4449	5976	0.159	0.132
In pericentromeric regions
Copia superfamily	111	232	0.725	0.741	11	24	0.072	0.077	31	57	0.203	0.182
Gypsy superfamily	284	388	0.768	0.778	26	36	0.07	0.072	60	75	0.162	0.15
LTR-RTs	395	620	0.755	0.764	37	60	0.071	0.074	91	132	0.174	0.163
DNA TEs	395	486	0.714	0.744	41	50	0.074	0.077	117	117	0.212	0.179
LTR-RTs and DNA TEs	814	1257	0.735	0.755	81	125	0.073	0.075	212	282	0.192	0.169

## Sheet: Table S3
Table S3. Distribution of non-redundant transposable elements (NRTEs) in chromosomal arms and pericentromeric regions across 10 chromosomes.
Density of TEa insertions	Chromosomal armsb	Pericentromeric regionsb	P-valuec
No. of LTR-RTs per Mb in TEM	52.18±11.33	48.82±8.83	3.11×10-07
No. of Gypsy superfamily per Mb in TEM	30.94±8.39	35.78±7.56	2.20×10-16
No. of Copia superfamily per Mb in TEM	21.24±7.46	13.04±5.40	2.20×10-16
No. of DNA TEs per Mb in TEM	25.13±13.01	11.13±5.92	2.20×10-16
No. of LTR-RTs per Mb in TST	73.79±14.59	68.61±11.98	5.89×10-09
No. of Gypsy superfamily per Mb in TST	43.93±10.94	49.79±9.98	4.97×10-15
No. of Copia superfamily per Mb in TST	29.85±9.59	18.82±6.99	2.20×10-16
No. of DNA TEs per Mb in TST	37.95±19.82	16.00±8.01	2.20×10-16
No. of LTR-RTs per Mb in B73 genome	464.95±65.24	545.04±47.72	2.20×10-16
No. of Gypsy superfamily per Mb in B73 genome	283.67±80.40	414.63±64.6	2.20×10-16
No. of Copia superfamily per Mb in B73 genome	181.28±38.15	130.41±38.22	2.20×10-16
No. of DNA TEs per Mb in B73 genome	120.12±43.33	68.10±29.37	2.20×10-16
Note: TEM indicates resequenced temperate maize; TST indicates resequenced tropical/subtropical maize; aNRTEs identified from temperate and tropical maize lines and TEs identified from B73 reference genome; b mean±SD; c Student’s t test.

## Sheet: Table S4
Table S4. Primers used for validation of non-redundant transposable elements (NRTEs).
NRTEs	Primer sequence
1-23316097	5'-AGCACTTGTGGCAGGGAC-3' (Forward)
1-23316097	5'-GTGTATGGGAATTGAACG-3' (Reverse)
2-4101264	5'-TCGAAATTCTCGTACGTACAG-3' (Forward)
2-4101264	5'-GATAGTAGCGGCTCGTCAA-3' (Reverse)
3-15423238	5'-ATTATGGGATTGACAGAGC-3' (Forward)
3-15423238	5'-AACTTGTAGCAGCGGTAG-3' (Reverse)
4-225713639	5'-GTTAAACCAATGACCTTATGGTAGC-3' (Forward)
4-225713639	5'-GGAGAAATTTTGGGAGATGAGA-3' (Reverse)

## Sheet: Table S5
Table S5. Correlation of accumulated transposable element (TE) contents with genomic features in the reference genome.
Features compared	Whole chromosomes		Chromosomal arms
	ra	P-value	ra	P-value
TEs content versus gene content	-0.616	2.20×10-16	-0.605	2.20×10-16
LTR-RT content versus gene content	-0.592	2.20×10-16	-0.577	2.20×10-16
Gypsy superfamily content versus gene contents	-0.62	2.20×10-16	-0.605	2.20×10-16
Copia superfamily content versus gene content	0.456	2.20×10-16	0.407	2.20×10-16
DNA TE content versus gene content	0.162	1.41×10-13	0.124	1.02×10-07
TE content versus GR rates	-0.281	2.20×10-16	-0.367	2.20×10-16
LTR-RT content versus GR rates	-0.307	2.20×10-16	-0.389	2.20×10-16
Gypsy superfamily content versus GR rates	-0.472	2.20×10-16	-0.506	2.20×10-16
Copia superfamily content versus GR rates	0.224	1.44×10-11	0.144	8.37×10-05
DNA TE content versus GR rates	0.14	2.87×10-05	0.085	2.05×10-02
Gene content versus GR rates	0.648	2.20×10-16	0.605	2.20×10-16
a Pearson correlation coefficient. GR: genetic recombination.

## Sheet: Table S6
Table S6. Stress- and flowering-related genes and their adjacent non-redundant transposable elements (NRTEs).
Trait categories	Temperate maize					Tropical maize
	Genes	Gypsy superfamily	Copia superfamily	DNA TEs	Others	Genes	Gypsy superfamily	Copia superfamily	DNA TEs	Others
Apoptosis	1	-	-	1	-	2	1	-	1	-
Cell death	3	1	-	2	-	3	1	-	2	-
Cold stress	4	-	1	3	-	3	-	1	2	-
Defense response	19	7	3	9	-	15	3	3	9	-
Desiccation	6	-	1	5	-	3	-	-	3	-
DNA repair	3	-	-	3	-	3	-	-	3	-
Heat shock	42	6	4	29	3	37	8	6	20	3
Homoiothermy	86	21	16	45	4	79	19	18	39	3
Redox homeostasis	1	-	1	-	-	6	1	2	3	-
Salt tolerance	1	1	-	-	-	1	1	-	-	-
Wound response	5	2	-	3		2	-	-	2	-
Senescence-induced response	-	-	-	-	-	1	1	-	-	-
Universal stress	-	-	-	-	-	1	-	-	1	-
Flowering-related	67	13	9	42	3	61	12	9	37	3
Accumulative total	238	51	35	142	10	217	47	39	122	9
NOTE: “-“ indicates data unavailable.

## Sheet: Table S7
Table S7. Traits showing significant divergence and directional selection patterns in temperate and tropical maize lines.
Trait	Region	σ_GB	σ_GW	Qst	Ks.test.P-value
Anthesis-silking interval	BLUP	2.00×1000	2.97×1001	0.0001	4.20×10-01
	Beijing	8.20×1000	2.24×1002	0.0013	1.01×10-01
	Hainan	1.70×1000	4.83×1002	0	6.20×10-01
	Sichuan	1.40×1000	3.49×1002	0	5.09×10-01
Days to female flowering	BLUP	1.59×1003	1.64×1003	0.4852	1.45×10-13
	Beijing	3.94×1003	2.24×1003	0.7556	2.00×10-16
	Hainan	1.24×1003	2.58×1003	0.1876	9.56×10-08
	Sichuan	1.81×1003	4.58×1003	0.1345	6.49×10-07
Days to male flowering	BLUP	1.58×1003	1.71×1003	0.4598	4.00×10-13
	Beijing	3.59×1003	2.19×1003	0.728	2.00×10-16
	Hainan	1.33×1003	2.63×1003	0.2043	4.96×10-08
	Sichuan	1.71×1003	3.501	0.1923	5.26×10-08
Plant height	BLUP	8.16×1002	2.24×1003	0.0013	8.96×10-02
	Hainan	2.31×1002	4.263×1003	0	5.03×10-01
	Sichuan	4.76×1003	5.12×1003	0.0086	9.52×10-03
Ear length	Sichuan	6.95×1003	2.65×1003	0.0642	2.78×10-05
Male tassel length	Sichuan	3.69×1002	1.87×1003	0.0375	2.26×10-04
Male tassel number	Sichuan	4.64×1002	1.34×1003	0.1071	2.15×10-06
σ_GB: genetic component of variance among subpopulations; σ_GW: average component of variance within each subpopulation; BLUP: best linear unbiased prediction to predict the traits from different regions.

## Sheet: Table S8
Table S8. Genome-wide association study of flowering-related traits and non-redundant transposable elements (NRTEs).
Trait	Chromosome	Position (bp)	p-value	Associated gene*
Anthesis-silking interval	1	210844057	3.19×10-09	GRMZM2G106574
Anthesis-silking interval	4	65275160	2.11×10-06	GRMZM2G516883
Anthesis-silking interval	4	142584610	7.87×10-06	GRMZM2G127857
Anthesis-silking interval	5	139526660	1.10×10-05	GRMZM2G131043
Anthesis-silking interval	6	28766344	1.98×10-05	GRMZM2G144343
Anthesis-silking interval	10	38143360	2.97×10-06	GRMZM2G088140
Days to female flowering	1	271911677	1.38×10-05	GRMZM2G141472
Days to female flowering	1	101991661	6.23×10-06	GRMZM2G047781
Days to female flowering	1	102111062	1.98×10-05	GRMZM2G047781
Days to female flowering	1	124629695	1.86×10-06	GRMZM2G076327
Days to female flowering	2	83538647	9.89×10-06	GRMZM2G049141
Days to female flowering	2	113984935	1.98×10-05	GRMZM2G395061
Days to female flowering	2	12691320	1.75×10-05	GRMZM2G149556
Days to female flowering	2	9558104	2.60×10-06	GRMZM2G094255
Days to female flowering	5	183756480	6.23×10-07	GRMZM2G484653
Days to female flowering	5	145405856	9.80×10-06	GRMZM2G106338
Days to female flowering	6	114611249	5.24×10-06	GRMZM2G082613
Days to female flowering	6	146459679	9.52×10-06	GRMZM2G025074
Days to female flowering	6	149118244	1.59×10-05	GRMZM2G371058
Days to female flowering	7	102095589	1.76×10-05	AC194174.3_FG003
Days to female flowering	7	86041506	1.35×10-05	GRMZM2G126832
Days to female flowering	10	73145475	1.93×10-05	GRMZM2G022506
Days to male flowering	1	29230823	2.77×10-06	GRMZM2G180478
Days to male flowering	1	87152244	1.75×10-05	GRMZM2G177400
Days to male flowering	2	732573	1.65×10-05	GRMZM2G382104
Days to male flowering	2	175154832	1.39×10-05	GRMZM2G100484
Days to male flowering	2	220576127	2.03×10-05	GRMZM2G119613
Days to male flowering	2	12755243	3.61×10-06	GRMZM2G024898
Days to male flowering	3	151607081	1.66×10-05	AC203253.4_FG001
Days to male flowering	3	116630575	1.17×10-05	GRMZM2G328780
Days to male flowering	3	199253621	1.04×10-06	GRMZM2G177940
Days to male flowering	4	215462870	2.14×10-06	GRMZM2G702807
Days to male flowering	6	121667668	6.72×10-06	GRMZM2G341027
Days to male flowering	8	79056338	1.07×10-05	GRMZM2G126026
Ear length	1	276127339	1.72×10-05	GRMZM2G011373
Ear length	3	98232816	1.53×10-05	GRMZM2G004663
Ear length	5	144187184	9.27×10-07	GRMZM2G023003
Ear length	10	130895463	1.21×10-05	GRMZM5G844316
Ear length	10	52492607	1.42×10-05	GRMZM5G809546
Tassel length	6	161278727	4.38×10-06	GRMZM2G034225
Tassel branch number	3	52957703	1.50×10-05	GRMZM2G370585
Tassel branch number	4	231141087	9.30×10-06	GRMZM2G110843
Tassel branch number	6	118699066	7.63×10-06	GRMZM2G087787
Plant height	1	240715106	1.91×10-05	GRMZM2G056989
Plant height	4	240011045	1.26×10-05	GRMZM2G019144
Plant height	7	171347737	7.00×10-06	GRMZM5G827205
Plant height	8	34060224	9.89×10-06	GRMZM2G085402
Plant height	8	139967784	1.86×10-05	GRMZM2G372709
* Genes harboring or nearby NRTEs associated with target traits.
